# Supplementary material for: Effects of Vitamin A on Growth Performance, Antioxidants, Gut Inflammation, and Microbes in Weaned Piglets
Source: Antioxidants (Basel). 2023 Nov 27;12(12):2049. doi: 10.3390/antiox12122049 (PMC10740560; doi:10.3390/antiox12122049)
Supplement: Supplementary file 1 [file antioxidants-12-02049-s001.zip]

Archive with 1 entries (1 files):
- antioxidants-2652179-supplementary.pdf
